# Supplementary material for: Brighter Time: A Smartphone App Recording Cognitive Task Performance and Illuminance in Everyday Life
Source: Clocks Sleep. 2022 Oct 21;4(4):577–94. doi: 10.3390/clockssleep4040045 (PMC9589962; doi:10.3390/clockssleep4040045)
Supplement: Supplementary file 1 [file clockssleep-04-00045-s001.zip]

Archive with 1 entries (1 files):
- clockssleep-1846828-supplementary.pdf
